# Supplementary material for: Gut microbial taxa elevated by dietary sugar disrupt memory function
Source: Transl Psychiatry. 2021 Mar 31;11:194. doi: 10.1038/s41398-021-01309-7 (PMC8012713; doi:10.1038/s41398-021-01309-7)
Supplement: Supplementary file 1 — Table S2 [file 41398_2021_1309_MOESM1_ESM.xlsx]

## Sheet: Exp2
Table S2
Term	Overlap	P.value	Adjusted.P.value	Odds.Ratio	Combined.Score	Genes	database
Ribosome	25/170	1.8140743921693e-10	5.49664540827297e-08	4.61723	103.566	RPL32;RPLP1;RPLP0;RPL11;RPL10A;MRPL33;RPS15;RPL7A;RPS16;RPS18;RPL35;RPL15;RPS2;RPL18;RPL17;RPS12;RPS5;RPL23A;RPS27;RPL37A;FAU;RPL29;UBA52;RPS21;RPS23	KEGG_2019_Mouse
Valine, leucine and isoleucine degradation	11/56	1.26913532735964e-06	0.000192274002094986	6.1673	83.7345	BCKDHA;ALDH6A1;ALDH2;PCCA;AOX3;HMGCS2;ACADM;HADH;ACADS;ALDH7A1;BCAT2	KEGG_2019_Mouse
Alzheimer disease	19/175	3.33806655284383e-06	0.000337144721837227	3.40884	42.9858	COX8A;NDUFA13;NDUFB7;NDUFA11;BAD;COX4I1;NDUFA2;UQCR11;COX6A1;COX5A;UQCRH;COX6B1;GRIN2A;NDUFS7;GNAQ;NDUFAB1;APOE;CYC1;PLCB1	KEGG_2019_Mouse
Huntington disease	19/192	1.28962346143454e-05	0.000976889772036665	3.10701	34.9805	COX8A;NDUFA13;NDUFB7;NDUFA11;BDNF;COX4I1;NDUFA2;UQCR11;COX6A1;COX5A;UQCRH;COX6B1;SOD1;NDUFS7;GNAQ;NDUFAB1;CYC1;PLCB1;RCOR1	KEGG_2019_Mouse
Parkinson disease	16/144	1.46258452357674e-05	0.000886326221287502	3.48857	38.8373	COX8A;NDUFA13;NDUFB7;NDUFA11;LRRK2;COX4I1;NDUFA2;UQCR11;COX6A1;COX5A;UQCRH;COX6B1;NDUFS7;ADORA2A;NDUFAB1;CYC1	KEGG_2019_Mouse
Oxidative phosphorylation	15/134	2.46175398478414e-05	0.00124318576231599	3.51461	37.2972	COX8A;NDUFA13;NDUFB7;NDUFA11;COX4I1;NDUFA2;UQCR11;COX6A1;COX5A;UQCRH;COX6B1;NDUFS7;NDUFAB1;CYC1;ATP6V1F	KEGG_2019_Mouse
Renal cell carcinoma	10/68	5.50407863682206e-05	0.00238247975279583	4.61723	45.2832	MAP2K2;EGLN2;TGFB3;BAD;ELOB;BRAF;SOS1;SOS2;CRK;HIF1A	KEGG_2019_Mouse
Hepatocellular carcinoma	16/171	0.000119323973291755	0.00451939548842524	2.93775	26.5386	RB1;TCF7L2;SMAD4;MAP2K2;GSTM1;TGFB3;BAD;CSNK1A1;MGST3;LEF1;FZD9;BRAF;SMARCA2;SOS1;SOS2;GSTM5	KEGG_2019_Mouse
Fatty acid degradation	8/50	0.000166890137681959	0.00561863463529261	5.02355	43.6957	ACADL;ALDH2;ECI1;ACSBG1;ACADM;HADH;ACADS;ALDH7A1	KEGG_2019_Mouse
Cardiac muscle contraction	10/78	0.000179138855620321	0.00542790732529572	4.02528	34.7275	COX8A;COX4I1;ATP1A2;UQCR11;ATP1B2;CYC1;COX6A1;COX5A;UQCRH;COX6B1	KEGG_2019_Mouse
Pathways in cancer	33/535	0.000246569921395531	0.00679188056207689	1.93665	16.0894	RB1;RET;MGST3;LEF1;FGF1;RASGRP2;HIF1A;HSP90B1;PMAIP1;ELOB;IL13RA1;TCF7L2;SMAD4;GSTM1;EGLN2;MAP2K2;TGFB3;BAD;FZD9;FN1;VEGFB;BRAF;AGT;PTK2;HEYL;GNB2;GNAQ;PLCB1;SOS1;SOS2;CRK;GSTM5;PPARD	KEGG_2019_Mouse
Non-alcoholic fatty liver disease (NAFLD)	14/151	0.000342927831995519	0.00865892775788684	2.911	23.2239	COX8A;NDUFA13;NDUFB7;NDUFA11;COX4I1;NDUFA2;UQCR11;COX6A1;COX5A;UQCRH;COX6B1;NDUFS7;NDUFAB1;CYC1	KEGG_2019_Mouse
Propanoate metabolism	6/31	0.000380221103180121	0.00886207648181358	6.07687	47.8539	BCKDHA;LDHB;ALDH6A1;PCCA;SUCLG2;ACADM	KEGG_2019_Mouse
Thermogenesis	18/231	0.000456347853431227	0.00987667139926156	2.44653	18.8194	COX8A;NDUFA13;NDUFB7;NDUFA11;COX4I1;NDUFA2;UQCR11;COX6A1;SMARCA2;COX5A;UQCRH;COX6B1;NDUFS7;NDUFAB1;CYC1;SOS1;SOS2;PNPLA2	KEGG_2019_Mouse
Colorectal cancer	10/88	0.000483645178879623	0.00976963261336839	3.56786	27.2376	TCF7L2;SMAD4;MAP2K2;TGFB3;BAD;LEF1;PMAIP1;BRAF;SOS1;SOS2	KEGG_2019_Mouse
Lysine degradation	8/59	0.000536280838895645	0.0101558183865863	4.25724	32.0607	SETD2;ALDH2;NSD1;NSD2;KMT5B;ASH1L;HADH;ALDH7A1	KEGG_2019_Mouse
Chronic myeloid leukemia	9/76	0.000677809173685032	0.0120809517427391	3.71809	27.1296	RB1;SMAD4;MAP2K2;TGFB3;BAD;BRAF;SOS1;SOS2;CRK	KEGG_2019_Mouse
Acute myeloid leukemia	8/69	0.00153169364217227	0.0257835096432332	3.64025	23.5939	TCF7L2;MAP2K2;BAD;LEF1;BRAF;SOS1;SOS2;PPARD	KEGG_2019_Mouse
Endometrial cancer	7/58	0.00236407898597343	0.0377008385657867	3.78931	22.9154	TCF7L2;MAP2K2;BAD;LEF1;BRAF;SOS1;SOS2	KEGG_2019_Mouse
Glyoxylate and dicarboxylate metabolism	5/31	0.00275840767079955	0.0417898762126132	5.06406	29.843	GCSH;PCCA;SHMT2;ACO1;GLUL	KEGG_2019_Mouse
Gastric cancer	12/150	0.00312702923091649	0.0451185646175094	2.51177	14.4871	RB1;TCF7L2;SMAD4;MAP2K2;TGFB3;CSNK1A1;LEF1;FZD9;BRAF;FGF1;SOS1;SOS2	KEGG_2019_Mouse
Retrograde endocannabinoid signaling	12/150	0.00312702923091649	0.043067720771259	2.51177	14.4871	GRIA2;NDUFA13;NDUFB7;NDUFA11;NDUFS7;GNB2;GNAQ;NDUFA2;NDUFAB1;PLCB1;GABRG2;GRIA3	KEGG_2019_Mouse
beta-Alanine metabolism	5/32	0.00318487576286933	0.0419572763543221	4.90581	28.2052	ALDH6A1;ALDH2;SMOX;ACADM;ALDH7A1	KEGG_2019_Mouse
Prostate cancer	9/97	0.00377722652917845	0.0476874849308779	2.91314	16.2517	RB1;TCF7L2;MAP2K2;BAD;LEF1;BRAF;SOS1;SOS2;HSP90B1	KEGG_2019_Mouse
cotranslational protein targeting to membrane (GO:0006613)	23/94	1.49568324253231e-14	7.63247158664239e-11	7.68229	244.555	RPL32;RPLP1;RPS5;RPLP0;RPL11;RPL23A;RPL10A;RPS15;RPL7A;RPS16;RPS27;RPS18;RPL37A;RPL35;SSR1;RPL15;RPS2;RPL29;RPL18;UBA52;RPL17;RPS21;RPS23	GO_Biological_Process_2018
viral transcription (GO:0019083)	25/114	1.65246783633483e-14	4.21627168440831e-11	6.88535	218.499	RPL32;DHX9;RPLP1;RPLP0;RPL11;RPL10A;RPS15;RPL7A;RPS16;RPS18;RPL35;RPL15;RPS2;RPL18;RPL17;RANBP2;RPS5;NUP153;RPL23A;RPS27;RPL37A;RPL29;UBA52;RPS21;RPS23	GO_Biological_Process_2018
protein targeting to ER (GO:0045047)	23/98	3.94454541709055e-14	6.70967175447103e-11	7.36872	227.427	RPL32;RPS5;RPLP1;RPLP0;RPL11;RPL23A;RPL10A;RPS15;RPL7A;SPCS3;RPS16;RPS27;RPS18;RPL37A;RPL35;RPL15;RPS2;RPL29;RPL18;UBA52;RPS21;RPL17;RPS23	GO_Biological_Process_2018
SRP-dependent cotranslational protein targeting to membrane (GO:0006614)	22/90	5.73311848802441e-14	7.31402591109714e-11	7.67486	234.006	RPL32;RPLP1;RPS5;RPLP0;RPL11;RPL23A;RPL10A;RPS15;RPL7A;RPS16;RPS27;RPS18;RPL37A;RPL35;RPL15;RPS2;RPL29;RPL18;UBA52;RPL17;RPS21;RPS23	GO_Biological_Process_2018
viral gene expression (GO:0019080)	24/111	7.76259023219601e-14	7.92249959097925e-11	6.78858	204.926	RANBP2;RPL32;RPS5;RPLP1;RPLP0;RPL11;NUP153;RPL23A;RPL10A;RPS15;RPL7A;RPS16;RPS27;RPS18;RPL37A;RPL35;RPL15;RPS2;RPL29;RPL18;UBA52;RPS21;RPL17;RPS23	GO_Biological_Process_2018
nuclear-transcribed mRNA catabolic process, nonsense-mediated decay (GO:0000184)	24/113	1.18161750327455e-13	1.00496568653501e-10	6.66843	198.497	UPF2;RPL32;NCBP1;RPS5;RPLP1;RPLP0;RPL11;RPL23A;RPL10A;RPS15;RPL7A;RPS16;RPS27;RPS18;RPL37A;RPL35;RPL15;RPS2;RPL29;RPL18;UBA52;RPS21;RPL17;RPS23	GO_Biological_Process_2018
nuclear-transcribed mRNA catabolic process (GO:0000956)	27/175	1.07890372161453e-11	7.86520813056991e-09	4.84414	122.326	RPL32;RPLP1;RPLP0;RPL11;PARN;RPL10A;RPS15;RPL7A;ZFP36;RPS16;RPS18;RPL35;RPL15;RPS2;RPL18;RPL17;UPF2;NCBP1;RPS5;RPL23A;RPS27;CNOT1;RPL37A;RPL29;UBA52;RPS21;RPS23	GO_Biological_Process_2018
ncRNA processing (GO:0034470)	27/228	4.67386230344937e-09	2.98133991681276e-06	3.71809	71.3177	RPL32;RPLP1;RPLP0;RPL11;RPL10A;RPS15;RPL7A;RPS16;RPS18;RPL35;RPL15;RPS2;RPL18;RPL17;UTP15;NCBP1;DIS3;RPS5;METTL3;RPL23A;RPS27;RPL37A;TSR1;RPL29;UBA52;RPS21;RPS23	GO_Biological_Process_2018
rRNA metabolic process (GO:0016072)	25/201	6.38357070676274e-09	3.61948459073447e-06	3.90512	73.6878	RPL32;RPLP1;RPLP0;RPL11;RPL10A;RPS15;RPL7A;RPS16;RPS18;RPL35;RPL15;RPS2;RPL18;RPL17;UTP15;DIS3;RPS5;RPL23A;RPS27;RPL37A;TSR1;RPL29;UBA52;RPS21;RPS23	GO_Biological_Process_2018
rRNA processing (GO:0006364)	25/203	7.82676247376835e-09	3.99399689036399e-06	3.86665	72.1737	RPL32;RPLP1;RPLP0;RPL11;RPL10A;RPS15;RPL7A;RPS16;RPS18;RPL35;RPL15;RPS2;RPL18;RPL17;UTP15;DIS3;RPS5;RPL23A;RPS27;RPL37A;TSR1;RPL29;UBA52;RPS21;RPS23	GO_Biological_Process_2018
peptide biosynthetic process (GO:0043043)	23/175	8.94006953384337e-09	4.14737953010934e-06	4.12649	76.475	RPL32;MRPS24;RPS5;RPLP1;RPLP0;RPL11;RPL23A;RPL10A;RPS15;EEF1A1;RPL7A;RPS16;RPS27;RPS18;RPL37A;RPL35;RPL15;RPS2;RPL29;RPL18;RPS21;RPL17;RPS23	GO_Biological_Process_2018
viral process (GO:0016032)	26/221	1.03523973593864e-08	4.40235697707908e-06	3.69379	67.9141	RPL32;RPLP1;RPLP0;RPL11;RPL10A;RPS15;RPL7A;RPS16;RPS18;RPL35;APOE;RPL15;RPS2;RPL18;RPL17;RANBP2;RPS5;NUP153;RPL23A;RPS27;RPL37A;EIF3F;RPL29;UBA52;RPS21;RPS23	GO_Biological_Process_2018
mitochondrial ATP synthesis coupled electron transport (GO:0042775)	16/86	1.13438922557321e-08	4.45291401392316e-06	5.84133	106.865	COX8A;NDUFA13;NDUFB7;NDUFA11;COX4I1;NDUFA2;UQCR11;COX6A1;MT-ND3;COX5A;UQCRH;COX6B1;NDUFS7;NDUFAB1;CYC1;MT-CYB	GO_Biological_Process_2018
ribosome biogenesis (GO:0042254)	26/227	1.81118251672489e-08	6.60176027346223e-06	3.59615	64.1075	RPL32;RPLP1;RPLP0;RPL11;SDAD1;RPL10A;RPS15;RPL7A;RPS16;RPS18;RPL35;RPL15;RPS2;RPL18;RPL17;UTP15;DIS3;RPS5;RPL23A;RPS27;RPL37A;TSR1;RPL29;UBA52;RPS21;RPS23	GO_Biological_Process_2018
cellular protein metabolic process (GO:0044267)	40/485	4.37588247153129e-08	1.48867521681495e-05	2.58946	43.8773	RPL32;RPLP1;RPLP0;RPL11;RPL10A;HSP90B1;RPS15;CST3;RPL7A;RPS16;EVA1A;PPP4R2;RPS18;RPL35;RPL15;RPS2;APOE;RPL18;RPL17;YES1;MRPS24;RPS5;FN1;RPL23A;RABGGTB;EEF1A1;SPCS3;RPS27;ADORA2A;ADORA2B;UBE2S;RPL37A;SCG3;P4HB;RPL29;MFGE8;UBA52;RPS21;RPS23;PNPLA2	GO_Biological_Process_2018
respiratory electron transport chain (GO:0022904)	16/95	4.96518726560543e-08	1.58358441352403e-05	5.28795	88.9339	COX8A;NDUFA13;NDUFB7;NDUFA11;COX4I1;NDUFA2;UQCR11;COX6A1;MT-ND3;COX5A;UQCRH;COX6B1;NDUFS7;NDUFAB1;CYC1;MT-CYB	GO_Biological_Process_2018
translation (GO:0006412)	25/233	1.23203616731831e-07	3.69828268342666e-05	3.3688	53.5956	RPL32;RPLP1;RPLP0;RPL11;RPL10A;RPS15;EEF1B2;RPL7A;RPS16;RPS18;RPL35;RPL15;RPS2;RPL18;RPL17;MRPS24;RPS5;RPL23A;EEF1A1;EEF1G;RPS27;RPL37A;RPL29;RPS21;RPS23	GO_Biological_Process_2018
gene expression (GO:0010467)	34/412	4.49194120183821e-07	0.000127346533072113	2.59103	37.87	RPL32;DHX9;RPLP1;YTHDC2;RPLP0;RPL11;HNRNPU;RPL10A;LMF2;RPS15;RPL7A;SYNCRIP;RPS16;RPS18;RPL35;RPL15;RPS2;RPL18;RPL17;AGFG1;BPTF;UPF2;RANBP2;MRPS24;NCBP1;RPS5;RPL23A;NUP153;EEF1A1;RPS27;RPL37A;RPL29;RPS21;RPS23	GO_Biological_Process_2018
cytoplasmic translation (GO:0002181)	11/55	1.04973492984598e-06	0.000281936702473896	6.27943	86.4488	RPL32;RPLP1;RPLP0;RPL11;RPL15;RPL10A;RPL29;RPL18;RPL17;RPS21;RPS23	GO_Biological_Process_2018
cellular macromolecule biosynthetic process (GO:0034645)	28/368	2.09983328625941e-05	0.00535772462989088	2.38892	25.7312	RNASEH2A;RPL32;RPLP1;RPLP0;RPL11;RPL10A;RPS15;EEF1B2;RPL7A;RPS16;RPS18;RPL35;RPL15;RPS2;RPL18;RPL17;BPTF;MRPS24;NCOA6;RPS5;RPL23A;EEF1A1;EEF1G;RPS27;RPL37A;RPL29;RPS21;RPS23	GO_Biological_Process_2018
glutamate receptor signaling pathway (GO:0007215)	7/37	0.000144044720417093	0.0350028670613536	5.94001	52.5416	GRIA2;GRIN2A;HOMER1;FMR1;GNAQ;PLCB1;GRIA3	GO_Biological_Process_2018
cytosolic ribosome (GO:0022626)	22/125	6.4024267746916e-11	2.85548234151245e-08	5.5259	129.703	RPL32;RPS5;RPLP1;RPLP0;RPL11;RPL23A;RPL10A;RPS15;RPL7A;RPS16;RPS27;RPS18;RPL37A;RACK1;RPL35;RPL15;RPS2;RPL29;RPL18;RPS21;RPL17;RPS23	GO_Cellular_Component_2018
cytosolic part (GO:0044445)	22/160	8.08431374352751e-09	1.80280196480664e-06	4.31711	80.4422	RPL32;RPS5;RPLP1;RPLP0;RPL11;RPL23A;RPL10A;RPS15;RPL7A;RPS16;RPS27;RPS18;RPL37A;RACK1;RPL35;RPL15;RPS2;RPL29;RPL18;RPS21;RPL17;RPS23	GO_Cellular_Component_2018
polysomal ribosome (GO:0042788)	9/29	1.80391663386915e-07	2.68182272901881e-05	9.74395	151.305	RPL7A;RPL32;DHX9;FMR1;RPL11;RPL10A;RPL18;RPS21;RPS23	GO_Cellular_Component_2018
cytosolic large ribosomal subunit (GO:0022625)	13/70	2.74848263799486e-07	3.06455814136427e-05	5.8309	88.0877	RPL32;RPLP1;RPLP0;RPL11;RPL23A;RPL10A;RPL7A;RPL37A;RPL35;RPL15;RPL29;RPL18;RPL17	GO_Cellular_Component_2018
large ribosomal subunit (GO:0015934)	13/73	4.57645374086965e-07	4.08219673685572e-05	5.59128	81.6168	RPL32;RPLP1;RPLP0;RPL11;RPL23A;RPL10A;RPL7A;RPL37A;RPL35;RPL15;RPL29;RPL18;RPL17	GO_Cellular_Component_2018
ribosome (GO:0005840)	13/77	8.67324705016003e-07	6.44711364061896e-05	5.30082	73.9881	RPL32;DHX9;FMR1;RPS5;RPL11;RPL10A;RPL7A;RPS27;RPS18;RPL15;RPL18;RPS21;RPS23	GO_Cellular_Component_2018
polysome (GO:0005844)	11/64	5.03105411073612e-06	0.000320550019055473	5.39639	65.8353	UPF2;RPL7A;RPL32;DHX9;FMR1;RPL11;VIM;RPL10A;RPL18;RPS21;RPS23	GO_Cellular_Component_2018
mitochondrial matrix (GO:0005759)	26/309	7.14751780482095e-06	0.000398474117618768	2.64183	31.3024	SHMT2;ECI1;LRRK2;AK3;GCSH;ATXN3;ACADL;ALDH2;FDXR;ACADM;HMGCS2;HADH;ACADS;BCKDHA;GSTK1;IDH2;ACSF2;ETNPPL;SOD1;ALDH6A1;NDUFS7;PCCA;NDUFAB1;SUCLG2;ALDH7A1;BCAT2	GO_Cellular_Component_2018
cytosolic small ribosomal subunit (GO:0022627)	9/50	2.48344308134448e-05	0.00123068401586626	5.65149	59.9243	RPS15;RPS16;RPS27;RPS18;RPS5;RACK1;RPS2;RPS21;RPS23	GO_Cellular_Component_2018
small ribosomal subunit (GO:0015935)	9/54	4.70643775513193e-05	0.00209907123878884	5.23286	52.1402	RPS15;RPS16;RPS27;RPS18;RPS5;RACK1;RPS2;RPS21;RPS23	GO_Cellular_Component_2018
focal adhesion (GO:0005925)	26/357	8.48584001310998e-05	0.0034406224053155	2.28663	21.4361	AHNAK;RPLP1;RPLP0;RPL10A;HSP90B1;RPS15;RPL7A;GJA1;RPS16;CSRP2;RPS18;CD59;RPS2;RPL18;MPZL1;YES1;MAP2K2;DST;RPS5;PTK2;RHOB;PROCR;GNB2;RPL37A;VIM;P4HB	GO_Cellular_Component_2018
mitochondrial inner membrane (GO:0005743)	24/342	0.000273254512433271	0.0101559593787699	2.20331	18.0784	COX8A;NDUFA13;NDUFB7;MRPS24;NDUFA11;SHMT2;LRRK2;COX4I1;NDUFA2;UQCR11;COQ9;COX6A1;MT-ND3;COX5A;UQCRH;MRPL33;COX6B1;TIMM10B;AIFM3;NDUFAB1;MICU3;PMPCA;CYC1;MT-CYB	GO_Cellular_Component_2018
mitochondrion (GO:0005739)	53/1027	0.000381856720145723	0.013100622860384	1.6203	12.7525	SLC27A1;NDUFA13;NDUFA11;COX4I1;LRRK2;ECI1;COX6A1;GCSH;GJA1;AIFM3;CHCHD2;ACADL;FDXR;RACK1;PMPCA;HMGCS2;ACADM;HADH;GLUL;ACADS;TOMM70;BCKDHA;GSTK1;MAP2K2;NCBP1;SUCLG2;ALDH7A1;BCAT2;NDUFB7;SHMT2;AK3;ABCB8;UQCRH;PMAIP1;CYC1;PRELID1;GK;BDNF;BAD;IDH2;BRAF;COQ9;PRDX6;COQ6;ETNPPL;SOD1;ALDH6A1;NDUFAF8;XPNPEP3;NDUFAB1;ACO1;MT-CYB;GRSF1	GO_Cellular_Component_2018
mitochondrial respiratory chain complex I (GO:0005747)	7/52	0.00123936844220466	0.0394827375159486	4.22654	28.2889	NDUFA13;NDUFB7;NDUFA11;NDUFS7;NDUFA2;NDUFAB1;MT-ND3	GO_Cellular_Component_2018
RNA binding (GO:0003723)	72/1388	2.85108813407164e-05	0.0328160244231646	1.62867	17.0444	OTUD4;DIDO1;RPL32;CELF1;FMR1;RPLP0;ADK;DDX42;HNRNPU;RPL10A;YY1;RPS15;RPL7A;SYNCRIP;ZFP36;RPS16;RPS18;RACK1;RPL35;AGFG1;UTP15;PNISR;MRPS24;NCBP1;RPS5;SECISBP2L;STRBP;METTL3;ZFR;EDF1;NME1;EEF1A1;SFPQ;HNRNPUL2;RPL37A;TLR7;MATR3;SCG3;RPL29;AHNAK;DHX9;YTHDC2;RPL11;PARN;SLC3A2;PRPF8;HSP90B1;RPL15;RPS2;RPL18;RPL17;CPSF6;HUWE1;RPL23A;PUM2;ALDH6A1;SON;RPS27;CNOT1;FUBP1;TSR1;ACO1;NOL10;P4HB;FAU;VIM;CDK13;N…	GO_Molecular_Function_2018
Cytoplasmic Ribosomal Proteins WP163	23/92	9.02670968051791e-15	1.58870090377115e-12	7.84929	253.835	RPL32;RPLP1;RPS5;RPLP0;RPL11;RPL23A;RPL10A;RPS15;RPL7A;RPS16;RPS27;RPS18;RPL37A;RPL35;RPL15;RPS2;FAU;RPL29;RPL18;RPL17;RPS21;RPS12;RPS23	WikiPathways_2019_Mouse
Fatty Acid Beta Oxidation WP1269	8/34	8.83809769884804e-06	0.000777752597498628	7.38757	85.965	TPI1;ACADL;GK;ECI1;ACADM;HADH;ACADS;PNPLA2	WikiPathways_2019_Mouse
Mitochondrial LC-Fatty Acid Beta-Oxidation WP401	5/16	0.000105233983083863	0.00617372700758661	9.81162	89.8678	ACADL;ECI1;ACADM;HADH;ACADS	WikiPathways_2019_Mouse
Electron Transport Chain WP295	11/103	0.000440422390732466	0.0193785851922285	3.3531	25.912	COX8A;NDUFB7;NDUFS7;COX4I1;NDUFA2;NDUFAB1;UQCR11;COX6A1;COX5A;UQCRH;COX6B1	WikiPathways_2019_Mouse
