# Supplementary material for: Gut microbial taxa elevated by dietary sugar disrupt memory function
Source: Transl Psychiatry. 2021 Mar 31;11:194. doi: 10.1038/s41398-021-01309-7 (PMC8012713; doi:10.1038/s41398-021-01309-7)
Supplement: Supplementary file 2 — Table S1 [file 41398_2021_1309_MOESM2_ESM.xlsx]

## Sheet: Exp1
Table S1
Term	Overlap	P.value	Adjusted.P.value	Odds.Ratio	Combined.Score	Genes	database
cAMP signaling pathway	18/211	9.08710002926925e-07	0.000275339130886858	3.92221	54.5628	GRIA1;CAMK2B;RYR2;OXTR;MAP2K1;PTGER3;BRAF;ADCY1;CACNA1C;SSTR1;RELA;EDNRA;GRIN3A;CAMK4;AKT3;ADORA1;CALM1;CALM2	KEGG_2019_Mouse
Long-term potentiation	10/67	1.75113958513324e-06	0.000265297647147685	6.86224	90.9607	GRIA1;CAMK2B;MAP2K1;CAMK4;ITPR3;BRAF;ADCY1;CACNA1C;CALM1;CALM2	KEGG_2019_Mouse
Vascular smooth muscle contraction	14/140	2.31824837751272e-06	0.000234143086128785	4.5977	59.6538	MAP2K1;RAMP3;PLA2G4E;PRKCE;ITPR3;BRAF;CACNA1C;ADCY1;ACTA2;EDNRA;MYH11;CALM1;CALM2;RAMP1	KEGG_2019_Mouse
Oxytocin signaling pathway	14/154	7.11610557675168e-06	0.000539044997438939	4.17973	49.5429	CAMK2B;RYR2;OXTR;MAP2K1;PLA2G4E;CACNA2D2;ITPR3;CACNA1C;ADCY1;ACTG1;CAMK4;CALM1;CALM2;KCNJ3	KEGG_2019_Mouse
Circadian entrainment	11/99	1.02664310479357e-05	0.000622145721504906	5.10856	58.6801	GRIA1;CAMK2B;RYR2;GNG10;ITPR3;CACNA1C;ADCY1;CALM1;CALM2;CACNA1G;KCNJ3	KEGG_2019_Mouse
Amphetamine addiction	9/68	1.58699502114579e-05	0.000801432485678624	6.08519	67.248	GRIA1;CAMK2B;DDC;GRIN3A;CAMK4;FOSB;CACNA1C;CALM1;CALM2	KEGG_2019_Mouse
Calcium signaling pathway	15/189	1.74937542122293e-05	0.000757229646615067	3.64897	39.9696	CAMK2B;RYR2;OXTR;PTGER3;HTR2C;ITPR3;CACNA1C;ADCY1;SLC8A2;CACNA1G;EDNRA;CAMK4;ORAI2;CALM1;CALM2	KEGG_2019_Mouse
Cholinergic synapse	11/113	3.60773936379843e-05	0.00136643128403866	4.47564	45.7851	CAMK2B;MAP2K1;CHRNA3;GNG10;CHRM4;CAMK4;AKT3;ITPR3;CACNA1C;ADCY1;KCNJ3	KEGG_2019_Mouse
Axon guidance	14/180	4.14870567165781e-05	0.00139673090945813	3.57599	36.0822	SEMA5A;CAMK2B;SEMA5B;EPHA4;EPHA7;SEMA3C;EPHA8;SEMA3F;EFNA1;CXCL12;PLXNA2;PLXNB3;EPHB2;PLXNA4	KEGG_2019_Mouse
Apelin signaling pathway	12/138	4.9577399145753e-05	0.00150219519411632	3.998	39.6281	ACTA2;RYR2;MAP2K1;GNG10;PRKCE;CAMK4;AKT3;ITPR3;ADCY1;CALM1;CALM2;SLC8A2	KEGG_2019_Mouse
Neurotrophin signaling pathway	11/121	6.78430713999647e-05	0.00186876823947175	4.17973	40.1183	CAMK2B;MAP2K1;KIDINS220;CAMK4;AKT3;NTF3;BRAF;CALM1;NGF;CALM2;RELA	KEGG_2019_Mouse
Dopaminergic synapse	11/135	0.000181335935857366	0.00457873238039848	3.74628	32.2748	GRIA1;CAMK2B;GNG10;DDC;KIF5A;AKT3;ITPR3;CACNA1C;CALM1;CALM2;KCNJ3	KEGG_2019_Mouse
Glutamatergic synapse	10/114	0.000194050732212181	0.00452287475848392	4.03307	34.4722	GRIA1;GNG10;GRIN3A;PLA2G4E;GRM8;ITPR3;GRIK1;CACNA1C;ADCY1;KCNJ3	KEGG_2019_Mouse
Aldosterone synthesis and secretion	9/102	0.0003852671882922	0.00833828271803832	4.0568	31.8928	CAMK2B;PRKCE;CAMK4;ITPR3;CACNA1C;ADCY1;CALM1;CALM2;CACNA1G	KEGG_2019_Mouse
cGMP-PKG signaling pathway	12/172	0.000397324053301256	0.00802594587668537	3.2077	25.1187	EDNRA;MAP2K1;PRKCE;AKT3;ADORA1;ITPR3;CACNA1C;ADCY1;CALM1;CALM2;ADRA2A;SLC8A2	KEGG_2019_Mouse
Inflammatory mediator regulation of TRP channels	10/127	0.000464586599843255	0.00879810873453165	3.62024	27.783	CAMK2B;PLA2G4E;PRKCE;HTR2C;ITPR3;IL1RAP;ADCY1;CALM1;NGF;CALM2	KEGG_2019_Mouse
MAPK signaling pathway	16/294	0.000759189930175949	0.0135314440496066	2.50215	17.9736	MAP4K2;MAP2K1;PLA2G4E;CACNA2D2;BRAF;IL1RAP;CACNA1C;NGF;RELA;CDC25B;CACNA1G;EFNA1;AKT3;STMN1;NTF3;FLNA	KEGG_2019_Mouse
GnRH signaling pathway	8/90	0.000767481845084928	0.0129192777255963	4.08685	29.3125	CAMK2B;MAP2K1;PLA2G4E;ITPR3;ADCY1;CACNA1C;CALM1;CALM2	KEGG_2019_Mouse
Glioma	7/75	0.0012196493427778	0.0194501974137724	4.29119	28.7904	CAMK2B;MAP2K1;CAMK4;AKT3;BRAF;CALM1;CALM2	KEGG_2019_Mouse
Renin secretion	7/76	0.00131872717084366	0.0199787166382814	4.23472	28.0808	EDNRA;ADORA1;CLCA1;ITPR3;CACNA1C;CALM1;CALM2	KEGG_2019_Mouse
Retrograde endocannabinoid signaling	10/150	0.00167349865616307	0.0241461948960672	3.06513	19.5949	GRIA1;GNG10;NDUFB11;GABRA4;GABRA3;NAPEPLD;ITPR3;CACNA1C;ADCY1;KCNJ3	KEGG_2019_Mouse
Neuroactive ligand-receptor interaction	17/348	0.00171069778931894	0.0235609740983472	2.246	14.309	GRIA1;OXTR;CHRNA3;GABRA4;CHRM4;PTGER3;GABRA3;HTR2C;GRIK1;SSTR1;ADRA2A;C3;EDNRA;GLRA2;GRIN3A;GRM8;ADORA1	KEGG_2019_Mouse
Serotonergic synapse	9/132	0.00241588944480672	0.0318267174685407	3.1348	18.8893	MAP2K1;GNG10;DDC;PLA2G4E;HTR2C;ITPR3;BRAF;CACNA1C;KCNJ3	KEGG_2019_Mouse
Fc gamma R-mediated phagocytosis	7/87	0.00287625632706458	0.0363127361291903	3.6993	21.6456	MAP2K1;GSN;PLA2G4E;ARPC1B;PRKCE;AKT3;PIP5K1B	KEGG_2019_Mouse
Regulation of actin cytoskeleton	12/217	0.00294032709499641	0.0356367643913564	2.54251	14.8209	MAP2K1;GSN;CXCL12;ARPC1B;CHRM4;ITGA10;ITGA11;FN1;PIP5K1B;BRAF;IQGAP1;ACTG1	KEGG_2019_Mouse
Dilated cardiomyopathy (DCM)	7/90	0.00347972133870684	0.0405521371395451	3.57599	20.243	RYR2;ITGA10;ITGA11;CACNA2D2;ADCY1;CACNA1C;ACTG1	KEGG_2019_Mouse
Apoptosis	9/141	0.00375836444668354	0.0421772010127819	2.9347	16.3867	ERN1;MAP2K1;APAF1;AKT3;CAPN2;ITPR3;NGF;RELA;ACTG1	KEGG_2019_Mouse
Cocaine addiction	5/48	0.00377562901206963	0.040857699666325	4.78927	26.7203	GPSM1;DDC;GRIN3A;FOSB;RELA	KEGG_2019_Mouse
Morphine addiction	7/92	0.00393256649864465	0.0410885396237699	3.49825	19.3749	GNG10;GABRA4;GABRA3;ADORA1;ADCY1;PDE8A;KCNJ3	KEGG_2019_Mouse
Arrhythmogenic right ventricular cardiomyopathy (ARVC)	6/72	0.00476843186679707	0.0481611618546504	3.83142	20.4818	RYR2;ITGA10;ITGA11;CACNA2D2;CACNA1C;ACTG1	KEGG_2019_Mouse
Proteoglycans in cancer	11/203	0.00502723467090038	0.0491371646865424	2.49137	13.1865	CAMK2B;MAP2K1;AKT3;FN1;FLNA;BRAF;ITPR3;IQGAP1;CBL;THBS1;ACTG1	KEGG_2019_Mouse
Ras signaling pathway	12/233	0.00518599384881057	0.0491048792559251	2.36791	12.4595	EFNA1;GNG10;MAP2K1;PLA2G4E;AKT3;NTF3;RASAL2;CALM1;RAPGEF5;NGF;CALM2;RELA	KEGG_2019_Mouse
response to calcium ion (GO:0051592)	11/80	1.2352727119088e-06	0.00630359664887059	6.32184	86.0037	RYR2;NEUROD2;TRPV6;CPNE7;ITPR3;BRAF;ADCY1;IQGAP1;CALM1;THBS1;CALM2	GO_Biological_Process_2018
axon guidance (GO:0007411)	15/159	2.11788224048725e-06	0.00540377653660322	4.33745	56.6692	LGI1;EPHA4;KIRREL1;SEMA3C;EPHA8;SEMA3F;GFRA2;EFNA1;CXCL12;NFIB;KIF5A;PLXNA2;PLXNB3;EPHB2;PLXNA4	GO_Biological_Process_2018
nervous system development (GO:0007399)	25/456	2.46003232910435e-05	0.0418451499180649	2.52067	26.7512	SEMA5A;CNTFR;CHRNA3;NRSN1;GRIK1;CYP46A1;NEUROD2;BTBD3;NTF3;ENC1;ADORA1;SOX8;EPHB2;CHST8;LGI1;RBFOX1;RBFOX3;APAF1;DYRK1A;NGF;GFRA2;PCDHB2;RAPGEF5;FGF11;PCDHB7	GO_Biological_Process_2018
semaphorin-plexin signaling pathway (GO:0071526)	6/30	3.8991177233796e-05	0.0497429943560153	9.1954	93.3533	SEMA3C;PLXNA2;PLXNB3;FLNA;SEMA3F;PLXNA4	GO_Biological_Process_2018
regulation of cAMP biosynthetic process (GO:0030817)	5/19	4.29910702140572e-05	0.0438766862604667	12.0992	121.652	CAP1;RAMP3;CALM1;RAMP1;CALM2	GO_Biological_Process_2018
integral component of plasma membrane (GO:0005887)	61/1464	7.0402625056926e-07	0.00031399570775389	1.91571	27.1388	ALK;DDR1;CNTFR;OXTR;TENM4;HTR2C;GRIK1;IL1RAP;TCIRG1;SLC4A4;SLC8A2;EDNRA;SLCO2B1;SCN9A;GRM8;ADORA1;EPHB2;CCR3;EPHA4;EPHA7;EPHA8;SLC2A13;SCRIB;SSTR1;ADRA2A;TGFBR3;PI4K2A;TRABD2B;CHRNA3;RAMP3;PLPPR4;PTGER3;ITPR3;ADCY1;GLRA2;EPCAM;PLXNA2;CLCA1;STXBP5;PLXNA4;SLC38A4;SLC12A3;KCNJ11;CADM2;GABRA4;TPBG;GABRA3;SLC16A14;EFNA1;TSPAN15;PCDHB2;TRPV6;SLMAP;TSPAN18;PLXNB3;CNTN2;FXYD6;RAMP1;CD200;PCDHB7;KCNK4	GO_Cellular_Component_2018
dendrite (GO:0030425)	16/216	2.18212117029006e-05	0.00486613020974683	3.4057	36.5522	GRIA1;EPHA4;CHRNA3;GABRA4;GABRA3;DYRK1A;HTR2C;NGF;ELFN1;MYO1D;NTF3;CAPN2;APOD;NCDN;EPHB2;PI4K2A	GO_Cellular_Component_2018
Hypothetical Network for Drug Addiction WP1246	6/31	4.74677094198248e-05	0.00835431685788917	8.89878	88.5914	GRIA1;CAMK2B;MAP2K1;PRKCE;CAMK4;ADCY1	WikiPathways_2019_Mouse
